# Supplementary material for: Production of recombinant D-allulose 3-epimerase utilizing an auto-induction approach in fermentor cultures suitable for industrial application
Source: PLoS One. 2025 Jul 9;20(7):e0327420. doi: 10.1371/journal.pone.0327420 (PMC12240355; doi:10.1371/journal.pone.0327420)
Supplement: S1 File — S1 raw images Fig 1. SDS-PAGE analysis of ApDAEase expression. The supporting files consist of unprocessed raw images of Fig 1. SDS-PAGE analysis representing the expression of Ap DAEase. Images were captured using a mobile phone positioned above a white lightbox, without any modifications in brightness, contrast, or cropping. Lane M corresponds to the protein marker; lane 1 represents the negative control; lane 2 shows the soluble fraction of Ap DAEase produced via the IPTG induction method; lanes 3 and 4 depict the soluble fraction of Ap DAEase expressed using the auto-induction method with a 72-hour incubation; lanes 5 and 6 represent the soluble fraction produced with the auto-induction method after 48 hours of incubation; and lanes 7 and 8 illustrate the soluble fraction obtained through the auto-induction method following 24 hours of incubation. Lane X indicates an unused lane. S2 raw images Fig 6A. SDS-PAGE analysis of purified ApDAEase. The supporting files consist of unprocessed raw images of Fig 6A. SDS-PAGE analysis representing the purified of Ap DAEase. Images were captured using a mobile phone positioned above a white lightbox, without any adjustments in brightness, contrast, or cropping. Lane M corresponds to the protein marker; lane 1 contains crude protein; lane 2 shows the HisTrap-purified Ap DAEase; and lane 3 represents the HiTrap-purified Ap DAEase. Lane X indicates an unused lane. S3.raw images Fig 6B. Western Blot of ApDAEase. The supporting files consist of unprocessed raw images of Fig 6B. Western blot analysis illustrating the detection of Ap DAEase. Images were captured using a mobile phone positioned above a white lightbox, without any modifications in brightness, contrast, or cropping. Lane M corresponds to the protein marker, while lane 1 represents the purified fraction of Ap DAEase. Lane X indicates an unused lane. S4 dataset Table 1. Purification Step of ApDAEase.The supporting files comprise a dataset for Table 1 presenting the puri [file pone.0327420.s001.zip › S4_dataset_Table_1. Purification Step of ApDAEase.xlsx]

## Sheet: Table_1
Process	Product Concentration (ppm)	Product Concentration (µmol)	U (µmol/min)	Specific Activity (U/mg)	Protein Concentration (mg/ml)	Total Volume (ml)	Total Protein (mg)	Total Activity (U)	Total Protein (mg per 1 L culture)	Specific Activity (U/mg)	Purification (fold)	Yield (%)
Crude Enzyme	615.58	3.39807	0.113269	1.13269	9.32245	40	372.898	2149.68	1864.49	1.15296	1	100
	640.7	3.53673	0.117891	1.17891
	623.507	3.44182	0.114727	1.14727
HisTrap HP	3423.72	18.8993	0.629976	6.29976	7.22527	4	28.9011	911.444	144.505	6.30734	5.47057	42.3991
	3372.35	18.6157	0.620524	6.20524
	3487.44	19.251	0.641701	6.41701
HiTrap Q HP	4531.2	25.0127	0.833757	8.33757	4.29451	2	8.58902	353.991	42.9451	8.24288	7.14933	16.4672
	4503.34	24.8589	0.828629	8.28629
	4404.69	24.3143	0.810478	8.10478
									The main table
