# Supplementary material for: Production of recombinant D-allulose 3-epimerase utilizing an auto-induction approach in fermentor cultures suitable for industrial application
Source: PLoS One. 2025 Jul 9;20(7):e0327420. doi: 10.1371/journal.pone.0327420 (PMC12240355; doi:10.1371/journal.pone.0327420)
Supplement: S1 File — S1 raw images Fig 1. SDS-PAGE analysis of ApDAEase expression. The supporting files consist of unprocessed raw images of Fig 1. SDS-PAGE analysis representing the expression of Ap DAEase. Images were captured using a mobile phone positioned above a white lightbox, without any modifications in brightness, contrast, or cropping. Lane M corresponds to the protein marker; lane 1 represents the negative control; lane 2 shows the soluble fraction of Ap DAEase produced via the IPTG induction method; lanes 3 and 4 depict the soluble fraction of Ap DAEase expressed using the auto-induction method with a 72-hour incubation; lanes 5 and 6 represent the soluble fraction produced with the auto-induction method after 48 hours of incubation; and lanes 7 and 8 illustrate the soluble fraction obtained through the auto-induction method following 24 hours of incubation. Lane X indicates an unused lane. S2 raw images Fig 6A. SDS-PAGE analysis of purified ApDAEase. The supporting files consist of unprocessed raw images of Fig 6A. SDS-PAGE analysis representing the purified of Ap DAEase. Images were captured using a mobile phone positioned above a white lightbox, without any adjustments in brightness, contrast, or cropping. Lane M corresponds to the protein marker; lane 1 contains crude protein; lane 2 shows the HisTrap-purified Ap DAEase; and lane 3 represents the HiTrap-purified Ap DAEase. Lane X indicates an unused lane. S3.raw images Fig 6B. Western Blot of ApDAEase. The supporting files consist of unprocessed raw images of Fig 6B. Western blot analysis illustrating the detection of Ap DAEase. Images were captured using a mobile phone positioned above a white lightbox, without any modifications in brightness, contrast, or cropping. Lane M corresponds to the protein marker, while lane 1 represents the purified fraction of Ap DAEase. Lane X indicates an unused lane. S4 dataset Table 1. Purification Step of ApDAEase.The supporting files comprise a dataset for Table 1 presenting the puri [file pone.0327420.s001.zip › S7_dataset_Figure_4. Effect of Agitation, Aeration, and Inoculant Concentration.xlsx]

## Sheet: Figure_4
Figure 4A								Figure 4A								Figure 4A
Agitation (200 rpm)								Agitation (300 rpm)								Agitation (400 rpm)
Hours	Protein Yield (g/L)			OD600				Hours	Protein Yield (g/L)			OD600				Hours	Protein Yield (g/L)			OD600
	Replicate 1	Replicate 2	Replicate 3	Replicate 1	Replicate 2	Replicate 3			Replicate 1	Replicate 2	Replicate 3	Replicate 1	Replicate 2	Replicate 3			Replicate 1	Replicate 2	Replicate 3	Replicate 1	Replicate 2	Replicate 3
0	0	0	0	0.274	0.269	0.272		0	0	0	0	0.197	0.2	0.2		0	0	0	0	0.359	0.409	0.407
1	0.0029	0.0029	0.0038	0.309	0.342	0.316		1	0.0043	0.0049	0.0047	0.249	0.277	0.279		1	0.0044	0.0045	0.0049	0.7	0.724	0.734
2	0.0044	0.0044	0.0052	0.424	0.443	0.536		2	0.0059	0.0065	0.0069	0.456	0.464	0.449		2	0.0052	0.0055	0.0059	0.892	1.976	0.555
3	0.0053	0.0053	0.0065	0.677	0.697	0.704		3	0.007	0.0073	0.0075	0.718	0.739	0.735		3	0.006	0.0068	0.0069	0.809	0.82	0.814
4	0.006	0.006	0.0071	0.891	0.954	1.023		4	0.0082	0.0087	0.009	0.898	0.939	0.947		4	0.0073	0.0073	0.0073	1.152	1.153	1.147
5	0.0068	0.0068	0.008	0.979	1.06	1.12		5	0.0092	0.0093	0.009	0.959	1.043	1.043		5	0.0075	0.0075	0.0076	0.959	1.043	1.043
6	0.0066	0.0066	0.0077	0.973	0.987	0.999		6	0.0092	0.0092	0.0093	1.058	1.092	1.104		6	0.0077	0.0078	0.0076	1.347	1.302	1.313
7	0.0074	0.0074	0.0085	1.181	1.206	1.219		7	0.0098	0.0102	0.0111	1.082	1.146	1.56		7	0.01	0.011	0.0111	1.652	1.705	1.678
8	0.0082	0.0082	0.0094	1.222	1.249	1.222		8	0.0119	0.012	0.0137	1.162	1.218	1.215		8	0.0111	0.0108	0.0104	1.818	1.712	1.765
9	0.0095	0.0095	0.0108	1.227	1.266	1.314		9	0.0149	0.0152	0.0149	1.254	1.178	1.252		9	0.0107	0.0106	0.0106	1.524	1.548	1.536
10	0.01	0.01	0.0112	1.275	1.278	1.295		10	0.0159	0.0165	0.0158	1.222	1.267	1.25		10	0.0108	0.0112	0.0115	1.537	1.497	1.517
11	0.011	0.011	0.0123	1.212	1.305	1.346		11	0.0161	0.016	0.0158	1.261	1.308	1.309		11	0.0115	0.0119	0.0121	1.592	1.512	1.552
12	0.0112	0.0124	0.0124	1.341	1.306	1.35		12	0.0157	0.0165	0.0148	1.273	1.223	1.233		12	0.0124	0.0124	0.0124	1.516	1.602	1.559
13	0.012	0.012	0.0132	1.313	1.328	1.369		13	0.017	0.0176	0.0181	1.273	1.288	1.301		13	0.0132	0.0131	0.0133	1.522	1.53	1.526
14	0.0122	0.0122	0.0135	1.359	1.36	1.378		14	0.0183	0.0191	0.0184	1.278	1.218	1.296		14	0.0131	0.013	0.0127	1.585	1.519	1.552
15	0.013	0.013	0.0143	1.346	1.359	1.423		15	0.0189	0.018	0.0187	1.231	1.163	1.3		15	0.0133	0.0136	0.0142	1.56	1.566	1.563
16	0.0136	0.0136	0.0148	1.383	1.419	1.428		16	0.0182	0.0189	0.019	1.246	1.23	1.299		16	0.0141	0.0128	0.0144	1.636	1.538	1.587
17	0.0141	0.0141	0.0154	1.447	1.535	1.538		17	0.0187	0.0182	0.0172	1.23	1.29	1.128		17	0.0149	0.0142	0.014	1.589	1.54	1.564
18	0.0137	0.0137	0.0149	1.394	1.444	1.457		18	0.0189	0.0189	0.0182	1.237	1.154	1.249		18	0.015	0.0147	0.0147	1.61	1.619	1.61
19	0.0143	0.0143	0.0156	1.34	1.268	1.309		19	0.0163	0.0172	0.0158	1.252	1.215	1.301		19	0.0143	0.0143	0.0146	1.574	1.566	1.57
20	0.0157	0.0157	0.0171	1.512	1.504	1.602		20	0.0204	0.0204	0.0203	1.2	1.264	1.246		20	0.0153	0.0154	0.0166	1.653	1.38	1.645
21	0.0145	0.0145	0.0158	1.418	1.467	1.477		21	0.0202	0.0205	0.0201	1.198	1.203	1.229		21	0.0134	0.0141	0.0145	1.6	1.589	1.594
22	0.0129	0.0129	0.0141	1.455	1.58	1.524		22	0.0187	0.0184	0.0183	1.171	1.267	1.033		22	0.0146	0.0146	0.0132	1.594	1.585	1.589
23	0.0133	0.0133	0.0146	1.556	1.558	1.615		23	0.016	0.0159	0.0161	1.246	1.248	1.329		23	0.014	0.0138	0.0138	1.561	1.639	1.6
24	0.0138	0.0138	0.0151	1.556	1.534	1.631		24	0.0163	0.0168	0.0153	1.322	1.316	1.21		24	0.0139	0.0135	0.0139	1.646	1.562	1.604
Figure 4B								Figure 4B								Figure 4B
Aeration (1 vvm)								Aeration (2 vvm)								Aeration (3 vvm)
Hours	Protein Yield (g/L)			OD600				Hours	Protein Yield (g/L)			OD600				Hours	Protein Yield (g/L)			OD600
	Replicate 1	Replicate 2	Replicate 3	Replicate 1	Replicate 2	Replicate 3			Replicate 1	Replicate 2	Replicate 3	Replicate 1	Replicate 2	Replicate 3			Replicate 1	Replicate 2	Replicate 3	Replicate 1	Replicate 2	Replicate 3
0	0	0	0	0.169	0.07	0.071		0	0	0	0	0.197	0.2	0.2		0	0	0	0	0.189	0.21	0.234
1	0.004	0.0039	0.0039	0.327	0.343	0.338		1	0.0043	0.0049	0.0047	0.249	0.277	0.279		1	0.004	0.0043	0.0046	0.322	0.394	0.4
2	0.0044	0.0043	0.0044	0.509	0.513	0.525		2	0.0059	0.0065	0.0069	0.456	0.464	0.449		2	0.0045	0.0045	0.005	0.539	0.524	0.58
3	0.0047	0.0048	0.0048	0.756	0.77	0.77		3	0.007	0.0073	0.0075	0.718	0.739	0.735		3	0.0051	0.005	0.005	0.957	0.982	0.962
4	0.0051	0.0052	0.0053	0.968	0.969	0.975		4	0.0082	0.0087	0.009	0.898	0.939	0.947		4	0.0052	0.0057	0.0064	1.242	1.206	1.196
5	0.0064	0.0063	0.0063	1.104	1.119	1.119		5	0.0092	0.0093	0.009	0.959	1.043	1.043		5	0.0065	0.0071	0.0067	1.254	1.264	1.26
6	0.007	0.0073	0.0075	1.106	1.155	1.153		6	0.0092	0.0092	0.0093	1.058	1.092	1.104		6	0.0068	0.0078	0.0081	1.232	1.399	1.394
7	0.0078	0.0073	0.0073	1.181	1.193	1.204		7	0.0098	0.0102	0.01	1.082	1.146	1.56		7	0.0082	0.0082	0.0083	1.357	1.407	1.381
8	0.0085	0.0079	0.0086	1.21	1.231	1.23		8	0.0119	0.012	0.0137	1.162	1.218	1.215		8	0.0086	0.0089	0.0096	1.425	1.409	1.409
9	0.0091	0.0094	0.0097	1.224	1.253	1.265		9	0.0149	0.0152	0.0149	1.254	1.178	1.252		9	0.01	0.0106	0.0106	1.381	1.45	1.51
10	0.01	0.0101	0.011	1.278	1.293	1.283		10	0.0159	0.0165	0.0158	1.222	1.267	1.25		10	0.0113	0.0114	0.0122	1.5	1.537	1.518
11	0.0102	0.0111	0.0104	1.283	1.342	1.304		11	0.0161	0.016	0.0158	1.261	1.308	1.309		11	0.0123	0.0127	0.0134	1.618	1.64	1.529
12	0.01	0.0106	0.0115	1.328	1.326	1.371		12	0.0157	0.0165	0.0148	1.273	1.223	1.233		12	0.0143	0.0141	0.0142	1.584	1.634	1.609
13	0.0106	0.0103	0.0099	1.391	1.408	1.396		13	0.017	0.0176	0.0181	1.273	1.288	1.301		13	0.0155	0.0157	0.0156	1.604	1.62	1.567
14	0.0113	0.0111	0.0111	1.38	1.421	1.389		14	0.0183	0.0191	0.0184	1.278	1.218	1.296		14	0.0157	0.016	0.0147	1.565	1.599	1.579
15	0.0123	0.0128	0.0114	1.384	1.433	1.403		15	0.0189	0.018	0.0187	1.231	1.163	1.3		15	0.0159	0.0152	0.0155	1.607	1.694	1.57
16	0.0123	0.013	0.0143	1.368	1.401	1.424		16	0.0182	0.0189	0.019	1.246	1.23	1.299		16	0.0161	0.0164	0.0167	1.535	1.512	1.515
17	0.013	0.0135	0.0133	1.329	1.411	1.419		17	0.0187	0.0182	0.0172	1.23	1.29	1.128		17	0.0168	0.0171	0.0173	1.694	1.609	1.622
18	0.0136	0.0138	0.0138	1.399	1.431	1.433		18	0.0189	0.0189	0.0182	1.237	1.154	1.249		18	0.0171	0.0168	0.0174	1.634	1.654	1.601
19	0.0139	0.0132	0.0129	1.388	1.449	1.436		19	0.0163	0.0172	0.0158	1.252	1.215	1.301		19	0.0174	0.0177	0.0173	1.648	1.695	1.686
20	0.0143	0.0146	0.0148	1.429	1.462	1.424		20	0.0204	0.0204	0.0203	1.2	1.264	1.246		20	0.0183	0.0179	0.0196	1.688	1.665	1.719
21	0.013	0.0127	0.0131	1.426	1.438	1.445		21	0.0202	0.0205	0.0201	1.198	1.203	1.229		21	0.0157	0.0152	0.0151	1.631	1.669	1.665
22	0.0121	0.0129	0.0129	1.479	1.427	1.473		22	0.0187	0.0184	0.0183	1.171	1.267	1.033		22	0.0166	0.0152	0.0149	1.668	1.643	1.638
23	0.0117	0.012	0.0126	1.447	1.419	1.45		23	0.016	0.0159	0.0161	1.246	1.248	1.329		23	0.0144	0.0142	0.0138	1.714	1.719	1.655
24	0.0117	0.0114	0.0115	1.388	1.438	1.47		24	0.0163	0.0168	0.0153	1.322	1.316	1.21		24	0.0143	0.0134	0.0144	1.663	1.671	1.593
Figure 4C								Figure 4C
Inoculant (5%)								Inoculant (10%)
Hours	Protein Yield (g/L)			OD600				Hours	Protein Yield (g/L)			OD600
	Replicate 1	Replicate 2	Replicate 3	Replicate 1	Replicate 2	Replicate 3			Replicate 1	Replicate 2	Replicate 3	Replicate 1	Replicate 2	Replicate 3
0	0	0	0	0.274	0.269	0.272		0	0	0	0	0.319	0.327	0.333
1	0.0032	0.0036	0.0035	0.309	0.342	0.316		1	0.0014	0.0015	0.0018	0.478	0.457	0.478
2	0.0036	0.0038	0.0037	0.424	0.443	0.536		2	0.0021	0.0023	0.0025	0.676	0.691	0.713
3	0.0041	0.0045	0.0044	0.677	0.697	0.704		3	0.0028	0.003	0.003	0.831	0.877	0.919
4	0.0045	0.0048	0.0043	0.891	0.954	1.023		4	0.004	0.0044	0.0044	0.984	0.957	0.963
5	0.004	0.0059	0.006	0.979	1.06	1.12		5	0.0048	0.0049	0.005	0.985	0.879	0.885
6	0.0061	0.0062	0.0057	0.973	0.987	0.999		6	0.0051	0.0053	0.0056	0.9964	1.062	1.097
7	0.0055	0.0068	0.007	1.181	1.206	1.219		7	0.0065	0.0068	0.0071	1.117	1.125	1.051
8	0.006	0.008	0.0075	1.222	1.249	1.222		8	0.0073	0.0077	0.0078	0.947	1.144	0.948
9	0.0069	0.0089	0.0078	1.227	1.266	1.314		9	0.0082	0.0085	0.0098	1.125	1.207	1.229
10	0.0084	0.0086	0.0085	1.275	1.278	1.295		10	0.0103	0.0112	0.0117	1.232	1.234	1.229
11	0.01	0.01	0.0097	1.212	1.305	1.346		11	0.0128	0.0137	0.0138	1.246	1.191	1.219
12	0.0113	0.0118	0.0119	1.341	1.306	1.35		12	0.0153	0.0163	0.0148	1.209	1.138	1.162
13	0.011	0.0126	0.0119	1.313	1.328	1.369		13	0.0154	0.0154	0.0162	1.17	1.138	1.217
14	0.012	0.0126	0.0129	1.359	1.36	1.378		14	0.0161	0.0169	0.0159	1.236	1.237	1.228
15	0.012	0.0139	0.0122	1.346	1.359	1.423		15	0.0172	0.0162	0.0174	1.176	1.119	1.243
16	0.0132	0.0129	0.0148	1.383	1.419	1.428		16	0.0177	0.0177	0.0172	1.269	1.264	1.243
17	0.0147	0.0151	0.0147	1.447	1.535	1.538		17	0.0175	0.0179	0.0155	1.062	1.061	1.281
18	0.0153	0.0156	0.015	1.394	1.444	1.457		18	0.0189	0.0183	0.0187	1.23	1.199	1.154
19	0.0166	0.0169	0.0168	1.34	1.268	1.309		19	0.0163	0.0178	0.0165	1.198	1.238	1.243
20	0.0189	0.017	0.02	1.512	1.504	1.602		20	0.0197	0.0206	0.0225	1.198	1.238	1.243
21	0.0167	0.0148	0.0146	1.418	1.467	1.477		21	0.0179	0.0166	0.0172	1.229	1.122	1.973
22	0.016	0.0136	0.0132	1.455	1.58	1.524		22	0.0164	0.016	0.0141	1.278	1.274	1.091
23	0.0128	0.0128	0.0129	1.556	1.558	1.615		23	0.0161	0.018	0.0179	1.234	1.228	1.188
24	0.0126	0.0126	0.0127	1.556	1.534	1.631		24	0.0159	0.0155	0.0168	1.203	1.264	1.287
