# Supplementary material for: Production of recombinant D-allulose 3-epimerase utilizing an auto-induction approach in fermentor cultures suitable for industrial application
Source: PLoS One. 2025 Jul 9;20(7):e0327420. doi: 10.1371/journal.pone.0327420 (PMC12240355; doi:10.1371/journal.pone.0327420)
Supplement: S1 File — S1 raw images Fig 1. SDS-PAGE analysis of ApDAEase expression. The supporting files consist of unprocessed raw images of Fig 1. SDS-PAGE analysis representing the expression of Ap DAEase. Images were captured using a mobile phone positioned above a white lightbox, without any modifications in brightness, contrast, or cropping. Lane M corresponds to the protein marker; lane 1 represents the negative control; lane 2 shows the soluble fraction of Ap DAEase produced via the IPTG induction method; lanes 3 and 4 depict the soluble fraction of Ap DAEase expressed using the auto-induction method with a 72-hour incubation; lanes 5 and 6 represent the soluble fraction produced with the auto-induction method after 48 hours of incubation; and lanes 7 and 8 illustrate the soluble fraction obtained through the auto-induction method following 24 hours of incubation. Lane X indicates an unused lane. S2 raw images Fig 6A. SDS-PAGE analysis of purified ApDAEase. The supporting files consist of unprocessed raw images of Fig 6A. SDS-PAGE analysis representing the purified of Ap DAEase. Images were captured using a mobile phone positioned above a white lightbox, without any adjustments in brightness, contrast, or cropping. Lane M corresponds to the protein marker; lane 1 contains crude protein; lane 2 shows the HisTrap-purified Ap DAEase; and lane 3 represents the HiTrap-purified Ap DAEase. Lane X indicates an unused lane. S3.raw images Fig 6B. Western Blot of ApDAEase. The supporting files consist of unprocessed raw images of Fig 6B. Western blot analysis illustrating the detection of Ap DAEase. Images were captured using a mobile phone positioned above a white lightbox, without any modifications in brightness, contrast, or cropping. Lane M corresponds to the protein marker, while lane 1 represents the purified fraction of Ap DAEase. Lane X indicates an unused lane. S4 dataset Table 1. Purification Step of ApDAEase.The supporting files comprise a dataset for Table 1 presenting the puri [file pone.0327420.s001.zip › S9_dataset_Figure_7. HPLC Chromatogram for ApDAEase activity assay.xlsx]

## Sheet: Figure_7
Retention Time (min)	uRIU
	Replicate 1	Replicate 2	Replicate 3
5.005	-0.284	0.001	0.211
5.01667	-0.291	-0.015	0.195
5.02833	-0.297	-0.033	0.178
5.04	-0.309	-0.057	0.152
5.05167	-0.324	-0.09	0.12
5.06333	-0.339	-0.123	0.089
5.075	-0.358	-0.155	0.058
5.08667	-0.378	-0.181	0.03
5.09833	-0.397	-0.202	0.002
5.11	-0.41	-0.222	-0.033
5.12167	-0.414	-0.234	-0.066
5.13333	-0.421	-0.248	-0.099
5.145	-0.431	-0.274	-0.131
5.15667	-0.451	-0.3	-0.157
5.16833	-0.482	-0.323	-0.173
5.18	-0.507	-0.353	-0.194
5.19167	-0.534	-0.391	-0.22
5.20333	-0.562	-0.429	-0.249
5.215	-0.593	-0.468	-0.271
5.22667	-0.624	-0.499	-0.29
5.23833	-0.654	-0.526	-0.311
5.25	-0.686	-0.551	-0.332
5.26167	-0.719	-0.586	-0.363
5.27333	-0.747	-0.62	-0.394
5.285	-0.778	-0.657	-0.425
5.29667	-0.817	-0.704	-0.459
5.30833	-0.857	-0.753	-0.488
5.32	-0.895	-0.798	-0.52
5.33167	-0.931	-0.838	-0.557
5.34333	-0.968	-0.875	-0.599
5.355	-1.007	-0.911	-0.644
5.36667	-1.043	-0.947	-0.686
5.37833	-1.073	-0.985	-0.726
5.39	-1.104	-1.027	-0.77
5.40167	-1.13	-1.062	-0.817
5.41333	-1.153	-1.088	-0.857
5.425	-1.177	-1.103	-0.895
5.43667	-1.2	-1.116	-0.931
5.44833	-1.218	-1.128	-0.964
5.46	-1.235	-1.139	-0.997
5.47167	-1.249	-1.146	-1.023
5.48333	-1.26	-1.153	-1.042
5.495	-1.274	-1.16	-1.055
5.50667	-1.291	-1.153	-1.068
5.51833	-1.309	-1.142	-1.075
5.53	-1.325	-1.134	-1.079
5.54167	-1.336	-1.134	-1.086
5.55333	-1.34	-1.124	-1.086
5.565	-1.333	-1.095	-1.072
5.57667	-1.305	-1.047	-1.046
5.58833	-1.242	-0.973	-0.993
5.6	-1.132	-0.853	-0.897
5.61167	-0.965	-0.669	-0.754
5.62333	-0.719	-0.404	-0.546
5.635	-0.368	-0.037	-0.263
5.64667	0.099	0.453	0.123
5.65833	0.711	1.091	0.632
5.67	1.48	1.911	1.286
5.68167	2.431	2.917	2.107
5.69333	3.56	4.1	3.103
5.705	4.863	5.452	4.275
5.71667	6.318	6.96	5.604
5.72833	7.899	8.587	7.079
5.74	9.56	10.283	8.671
5.75167	11.261	12.012	10.333
5.76333	12.956	13.719	12.02
5.775	14.594	15.353	13.689
5.78667	16.135	16.882	15.29
5.79833	17.542	18.275	16.78
5.81	18.801	19.516	18.131
5.82167	19.897	20.596	19.327
5.83333	20.84	21.52	20.36
5.845	21.633	22.302	21.235
5.85667	22.298	22.964	21.966
5.86833	22.854	23.529	22.583
5.88	23.327	24.018	23.103
5.89167	23.735	24.448	23.549
5.90333	24.092	24.828	23.95
5.915	24.41	25.166	24.304
5.92667	24.696	25.477	24.613
5.93833	24.951	25.747	24.9
5.95	25.16	25.963	25.154
5.96167	25.315	26.106	25.362
5.97333	25.385	26.154	25.504
5.985	25.352	26.074	25.551
5.99667	25.183	25.845	25.478
6.00833	24.849	25.452	25.273
6.02	24.338	24.871	24.906
6.03167	23.638	24.092	24.355
6.04333	22.74	23.114	23.618
6.055	21.656	21.952	22.695
6.06667	20.404	20.626	21.573
6.07833	19.01	19.169	20.29
6.09	17.514	17.624	18.885
6.10167	15.966	16.028	17.387
6.11333	14.409	14.426	15.829
6.125	12.87	12.87	14.265
6.13667	11.391	11.398	12.74
6.14833	10.006	10.027	11.29
6.16	8.741	8.779	9.942
6.17167	7.604	7.667	8.717
6.18333	6.6	6.694	7.626
6.195	5.741	5.857	6.666
6.20667	5.009	5.137	5.841
6.21833	4.387	4.526	5.147
6.23	3.862	4.015	4.566
6.24167	3.422	3.583	4.076
6.25333	3.055	3.222	3.675
6.265	2.75	2.918	3.346
6.27667	2.487	2.661	3.064
6.28833	2.264	2.441	2.818
6.3	2.067	2.247	2.606
6.31167	1.896	2.081	2.43
6.32333	1.746	1.936	2.273
6.335	1.617	1.809	2.135
6.34667	1.505	1.708	2.014
6.35833	1.407	1.618	1.902
6.37	1.311	1.521	1.804
6.38167	1.218	1.432	1.705
6.39333	1.138	1.359	1.612
6.405	1.066	1.288	1.528
6.41667	1.005	1.223	1.45
6.42833	0.951	1.167	1.389
6.44	0.91	1.12	1.334
6.45167	0.877	1.08	1.279
6.46333	0.848	1.034	1.232
6.475	0.822	0.997	1.191
6.48667	0.799	0.977	1.16
6.49833	0.78	0.963	1.125
6.51	0.759	0.949	1.089
6.52167	0.73	0.94	1.056
6.53333	0.694	0.927	1.036
6.545	0.664	0.916	1.021
6.55667	0.637	0.913	1.005
6.56833	0.618	0.912	0.99
6.58	0.606	0.919	0.979
6.59167	0.588	0.93	0.97
6.60333	0.576	0.941	0.962
6.615	0.569	0.962	0.963
6.62667	0.564	0.999	0.97
6.63833	0.572	1.05	0.988
6.65	0.593	1.115	1.013
6.66167	0.641	1.193	1.057
6.67333	0.721	1.3	1.122
6.685	0.832	1.452	1.222
6.69667	0.987	1.662	1.371
6.70833	1.191	1.945	1.571
6.72	1.465	2.3	1.828
6.73167	1.824	2.745	2.149
6.74333	2.291	3.31	2.563
6.755	2.882	4.009	3.097
6.76667	3.612	4.872	3.757
6.77833	4.513	5.917	4.562
6.79	5.605	7.163	5.539
6.80167	6.9	8.631	6.713
6.81333	8.419	10.341	8.105
6.825	10.189	12.312	9.726
6.83667	12.22	14.546	11.589
6.84833	14.516	17.043	13.707
6.86	17.08	19.814	16.092
6.87167	19.906	22.842	18.749
6.88333	22.983	26.111	21.661
6.895	26.295	29.596	24.812
6.90667	29.822	33.262	28.182
6.91833	33.534	37.076	31.746
6.93	37.385	41.001	35.467
6.94167	41.32	44.995	39.311
6.95333	45.297	49.005	43.23
6.965	49.269	52.983	47.171
6.97667	53.2	56.876	51.098
6.98833	57.042	60.643	54.969
7	60.751	64.248	58.731
7.01167	64.292	67.673	62.355
7.02333	67.635	70.885	65.803
7.035	70.753	73.867	69.049
7.04667	73.64	76.615	72.077
7.05833	76.292	79.132	74.88
7.07	78.717	81.42	77.449
7.08167	80.921	83.486	79.787
7.09333	82.914	85.352	81.907
7.105	84.7	87.036	83.816
7.11667	86.293	88.548	85.534
7.12833	87.722	89.901	87.067
7.14	89.013	91.12	88.439
7.15167	90.154	92.201	89.67
7.16333	91.156	93.142	90.765
7.175	92.016	93.933	91.722
7.18667	92.725	94.55	92.535
7.19833	93.261	94.968	93.182
7.21	93.599	95.153	93.648
7.22167	93.709	95.06	93.898
7.23333	93.533	94.642	93.901
7.245	93.038	93.861	93.616
7.25667	92.184	92.67	93.01
7.26833	90.921	91.034	92.026
7.28	89.221	88.929	90.625
7.29167	87.066	86.339	88.782
7.30333	84.438	83.264	86.483
7.315	81.334	79.721	83.715
7.32667	77.767	75.755	80.475
7.33833	73.794	71.41	76.799
7.35	69.456	66.738	72.714
7.36167	64.816	61.833	68.276
7.37333	59.958	56.785	63.564
7.385	54.966	51.684	58.664
7.39667	49.945	46.619	53.655
7.40833	44.981	41.671	48.625
7.42	40.148	36.924	43.66
7.43167	35.525	32.441	38.848
7.44333	31.171	28.273	34.264
7.455	27.13	24.463	29.96
7.46667	23.442	21.023	25.972
7.47833	20.132	17.962	22.335
7.49	17.197	15.268	19.067
7.50167	14.624	12.936	16.174
7.51333	12.402	10.938	13.652
7.525	10.507	9.252	11.472
7.53667	8.907	7.85	9.606
7.54833	7.568	6.69	8.033
7.56	6.473	5.736	6.715
7.57167	5.588	4.954	5.63
7.58333	4.871	4.32	4.736
7.595	4.292	3.806	4.001
7.60667	3.822	3.394	3.408
7.61833	3.443	3.067	2.931
7.63	3.144	2.804	2.546
7.64167	2.917	2.598	2.231
7.65333	2.743	2.438	1.985
7.665	2.609	2.311	1.796
7.67667	2.511	2.21	1.643
7.68833	2.437	2.13	1.529
7.7	2.378	2.076	1.436
7.71167	2.338	2.026	1.354
7.72333	2.309	1.981	1.285
7.735	2.296	1.947	1.229
7.74667	2.294	1.931	1.179
7.75833	2.303	1.921	1.132
7.77	2.321	1.915	1.095
7.78167	2.343	1.909	1.064
7.79333	2.367	1.908	1.033
7.805	2.39	1.914	0.995
7.81667	2.414	1.927	0.958
7.82833	2.44	1.941	0.936
7.84	2.462	1.942	0.922
7.85167	2.477	1.947	0.905
7.86333	2.501	1.965	0.89
7.875	2.524	1.985	0.877
7.88667	2.551	2.005	0.87
7.89833	2.579	2.031	0.868
7.91	2.607	2.065	0.871
7.92167	2.636	2.104	0.874
7.93333	2.661	2.143	0.881
7.945	2.676	2.175	0.893
7.95667	2.69	2.205	0.899
7.96833	2.712	2.226	0.906
7.98	2.739	2.242	0.917
7.99167	2.767	2.26	0.93
8.00333	2.789	2.282	0.939
8.015	2.815	2.308	0.954
8.02667	2.837	2.334	0.973
8.03833	2.858	2.356	0.983
8.05	2.884	2.368	0.993
8.06167	2.906	2.372	1.003
8.07333	2.923	2.375	1.014
8.085	2.944	2.391	1.028
8.09667	2.966	2.412	1.038
8.10833	2.979	2.436	1.039
8.12	2.995	2.452	1.043
8.13167	3.014	2.469	1.051
8.14333	3.033	2.482	1.055
8.155	3.048	2.491	1.059
8.16667	3.069	2.497	1.064
8.17833	3.097	2.504	1.066
8.19	3.124	2.516	1.073
8.20167	3.149	2.535	1.081
8.21333	3.164	2.552	1.084
8.225	3.18	2.562	1.087
8.23667	3.19	2.572	1.096
8.24833	3.195	2.581	1.111
8.26	3.198	2.591	1.128
8.27167	3.205	2.6	1.15
8.28333	3.207	2.605	1.171
8.295	3.197	2.613	1.19
8.30667	3.188	2.622	1.209
8.31833	3.185	2.62	1.23
8.33	3.18	2.617	1.256
8.34167	3.172	2.62	1.282
8.35333	3.17	2.625	1.308
8.365	3.17	2.627	1.336
8.37667	3.172	2.626	1.354
8.38833	3.167	2.627	1.372
8.4	3.162	2.63	1.389
8.41167	3.163	2.637	1.405
8.42333	3.17	2.652	1.422
8.435	3.169	2.672	1.434
8.44667	3.169	2.694	1.444
8.45833	3.175	2.711	1.46
8.47	3.18	2.738	1.48
8.48167	3.176	2.77	1.496
8.49333	3.181	2.797	1.508
8.505	3.191	2.824	1.511
8.51667	3.203	2.855	1.521
8.52833	3.212	2.877	1.537
8.54	3.221	2.904	1.55
8.55167	3.228	2.934	1.555
8.56333	3.235	2.976	1.557
8.575	3.247	3.007	1.564
8.58667	3.258	3.029	1.571
8.59833	3.273	3.053	1.579
8.61	3.288	3.081	1.583
8.62167	3.306	3.109	1.587
8.63333	3.323	3.132	1.596
8.645	3.342	3.146	1.604
8.65667	3.358	3.154	1.61
8.66833	3.371	3.158	1.618
8.68	3.386	3.166	1.624
8.69167	3.399	3.183	1.623
8.70333	3.407	3.209	1.623
8.715	3.417	3.225	1.629
8.72667	3.427	3.239	1.633
8.73833	3.437	3.248	1.634
8.75	3.449	3.258	1.636
8.76167	3.461	3.269	1.638
8.77333	3.479	3.287	1.642
8.785	3.499	3.3	1.648
8.79667	3.52	3.314	1.658
8.80833	3.54	3.328	1.668
8.82	3.559	3.346	1.679
8.83167	3.577	3.358	1.694
8.84333	3.589	3.367	1.717
8.855	3.602	3.37	1.743
8.86667	3.616	3.374	1.764
8.87833	3.63	3.385	1.783
8.89	3.647	3.404	1.816
8.90167	3.668	3.42	1.852
8.91333	3.693	3.434	1.883
8.925	3.711	3.437	1.912
8.93667	3.728	3.434	1.939
8.94833	3.745	3.435	1.962
8.96	3.763	3.443	1.988
8.97167	3.784	3.452	2.018
8.98333	3.8	3.465	2.055
8.995	3.812	3.484	2.096
9.00667	3.828	3.502	2.134
9.01833	3.837	3.522	2.178
9.03	3.842	3.54	2.226
9.04167	3.857	3.558	2.272
9.05333	3.88	3.577	2.316
9.065	3.9	3.599	2.364
9.07667	3.915	3.622	2.411
9.08833	3.926	3.634	2.457
9.1	3.946	3.647	2.493
9.11167	3.972	3.665	2.521
9.12333	3.993	3.679	2.544
9.135	4.013	3.69	2.564
9.14667	4.036	3.707	2.589
9.15833	4.071	3.721	2.614
9.17	4.115	3.734	2.637
9.18167	4.149	3.744	2.658
9.19333	4.176	3.749	2.68
9.205	4.203	3.753	2.7
9.21667	4.234	3.763	2.719
9.22833	4.266	3.772	2.729
9.24	4.296	3.776	2.742
9.25167	4.326	3.773	2.757
9.26333	4.356	3.768	2.767
9.275	4.378	3.77	2.783
9.28667	4.402	3.772	2.792
9.29833	4.434	3.773	2.797
9.31	4.461	3.78	2.796
9.32167	4.484	3.79	2.787
9.33333	4.509	3.801	2.785
9.345	4.537	3.818	2.784
9.35667	4.565	3.838	2.787
9.36833	4.59	3.856	2.8
9.38	4.613	3.865	2.803
9.39167	4.633	3.886	2.809
9.40333	4.66	3.917	2.815
9.415	4.692	3.945	2.818
9.42667	4.73	3.97	2.822
9.43833	4.773	3.993	2.827
9.45	4.821	4.011	2.827
9.46167	4.862	4.024	2.832
9.47333	4.9	4.043	2.844
9.485	4.939	4.068	2.857
9.49667	4.979	4.096	2.87
9.50833	5.013	4.12	2.887
9.52	5.039	4.142	2.898
9.53167	5.069	4.155	2.9
9.54333	5.103	4.173	2.908
9.555	5.141	4.192	2.921
9.56667	5.174	4.204	2.939
9.57833	5.202	4.211	2.955
9.59	5.229	4.22	2.967
9.60167	5.261	4.233	2.982
9.61333	5.293	4.249	2.998
9.625	5.327	4.27	3.017
9.63667	5.363	4.299	3.042
9.64833	5.397	4.337	3.073
9.66	5.432	4.369	3.11
9.67167	5.475	4.402	3.15
9.68333	5.516	4.429	3.194
9.695	5.56	4.451	3.237
9.70667	5.601	4.481	3.281
9.71833	5.642	4.512	3.322
9.73	5.685	4.548	3.358
9.74167	5.729	4.581	3.388
9.75333	5.762	4.616	3.421
9.765	5.797	4.647	3.459
9.77667	5.834	4.686	3.5
9.78833	5.867	4.734	3.537
9.8	5.904	4.785	3.571
9.81167	5.95	4.833	3.599
9.82333	5.995	4.88	3.619
9.835	6.033	4.931	3.639
9.84667	6.076	4.984	3.657
9.85833	6.128	5.04	3.683
9.87	6.185	5.092	3.722
9.88167	6.239	5.141	3.761
9.89333	6.286	5.186	3.8
9.905	6.337	5.236	3.841
9.91667	6.393	5.288	3.876
9.92833	6.45	5.347	3.919
9.94	6.509	5.412	3.962
9.95167	6.572	5.482	3.995
9.96333	6.632	5.546	4.032
9.975	6.685	5.61	4.082
9.98667	6.742	5.673	4.132
9.99833	6.804	5.743	4.18
10.01	6.873	5.815	4.23
